# Supplementary material for: Effect of Bombyx mori on the Liver Protection of Non-Alcoholic Fatty Liver Disease Based on In Vitro and In Vivo Models
Source: Curr Issues Mol Biol. 2021 Apr 28;43(1):21–35. doi: 10.3390/cimb43010003 (PMC8929127; doi:10.3390/cimb43010003)
Supplement: Supplementary file 1 [file cimb-43-00003-s001.zip]

Archive with 2 entries (2 files):
- Supplement Tables.pdf
- Supplementary Table _Taxonomy_abundance_ratio.xlsx
