# Supplementary material for: Effect of Bombyx mori on the Liver Protection of Non-Alcoholic Fatty Liver Disease Based on In Vitro and In Vivo Models
Source: Curr Issues Mol Biol. 2021 Apr 28;43(1):21–35. doi: 10.3390/cimb43010003 (PMC8929127; doi:10.3390/cimb43010003)
Supplement: Supplementary file 1 [file cimb-43-00003-s001.zip › Supplementary Table _Taxonomy_abundance_ratio.xlsx]

## Sheet: Phylum
Kingdom	Phylum	NC	PC	HFHF	SL	SH
Bacteria	__	0	0	0.00028277	0	0
Bacteria	__Actinobacteria	0.000188466	0.000550293	0.00593817	0.0237446	0.0165752
Bacteria	__Bacteroidetes	0.505918	0.346449	0.158854	0.566828	0.527982
Bacteria	__Deferribacteres	0.14674	0.06973	0.0644087	0.00746665	0.0722892
Bacteria	__Firmicutes	0.0749717	0.125899	0.338381	0.321207	0.305767
Bacteria	__Proteobacteria	0.233585	0.364097	0.416237	0.0490463	0.0354317
Bacteria	__Tenericutes	0	0	0.00238783	0.0142609	0.00263777
Bacteria	__Verrucomicrobia	0.00463626	0	0.00307905	0	0.000534683
__	__	0.0339616	0.0932746	0.0104311	0.0174458	0.0387823

## Sheet: Class
Kingdom	Phylum	Class	NC	PC	HFHF	SL	SH
Bacteria	__	__	0	0	0.00028277	0	0
Bacteria	__Actinobacteria	__Actinobacteria	0.000150773	0.000510986	0.00421013	0.00888213	0.011763
Bacteria	__Actinobacteria	__Coriobacteriia	3.76932e-05	3.93066e-05	0.00172804	0.0148625	0.00481215
Bacteria	__Bacteroidetes	__Bacteroidia	0.505918	0.346331	0.158854	0.566828	0.527982
Bacteria	__Bacteroidetes	__Cytophagia	0	0.00011792	0	0	0
Bacteria	__Deferribacteres	__Deferribacteres	0.14674	0.06973	0.0644087	0.00746665	0.0722892
Bacteria	__Firmicutes	__Bacilli	0.000414625	0.00318384	0.167557	0.0319898	0.0296214
Bacteria	__Firmicutes	__Clostridia	0.0736902	0.117252	0.1559	0.251141	0.237863
Bacteria	__Firmicutes	__Erysipelotrichia	0.000866943	0.00546362	0.0132588	0.0380764	0.0382833
Bacteria	__Firmicutes	__Tissierellia	0	0	0.0016652	0	0
Bacteria	__Proteobacteria	__Alphaproteobacteria	0	0	0.000596959	0.00764358	0.00245954
Bacteria	__Proteobacteria	__Betaproteobacteria	0.00143234	0.000393066	0.299579	3.5387e-05	0.00106937
Bacteria	__Proteobacteria	__Deltaproteobacteria	0.232039	0.363468	0.0574651	0.0263633	0.0201041
Bacteria	__Proteobacteria	__Epsilonproteobacteria	0	0	0.00725776	0.0136594	0.0106937
Bacteria	__Proteobacteria	__Gammaproteobacteria	0.00011308	0.00023584	0.0513384	0.0013447	0.00110501
Bacteria	__Tenericutes	__Mollicutes	0	0	0.00238783	0.0142609	0.00263777
Bacteria	__Verrucomicrobia	__Verrucomicrobiae	0.00463626	0	0.00307905	0	0.000534683
__	__	__	0.0339616	0.0932746	0.0104311	0.0174458	0.0387823

## Sheet: Order
Kingdom	Phylum	Class	Order	NC	PC	HFHF	SL	SH
Bacteria	__	__	__Haloplasmatales	0	0	0.00028277	0	0
Bacteria	__Actinobacteria	__Actinobacteria	__Bifidobacteriales	0.000150773	0.000510986	0.00392736	0.00792668	0.0112996
Bacteria	__Actinobacteria	__Actinobacteria	__Corynebacteriales	0	0	0.00028277	0.000955448	0.000463392
Bacteria	__Actinobacteria	__Coriobacteriia	__Coriobacteriales	3.76932e-05	3.93066e-05	0.00169662	0.0147917	0.00463392
Bacteria	__Actinobacteria	__Coriobacteriia	__Eggerthellales	0	0	3.14189e-05	7.07739e-05	0.000178228
Bacteria	__Bacteroidetes	__Bacteroidia	__Bacteroidales	0.505918	0.346331	0.158854	0.566828	0.527982
Bacteria	__Bacteroidetes	__Cytophagia	__Cytophagales	0	0.00011792	0	0	0
Bacteria	__Deferribacteres	__Deferribacteres	__Deferribacterales	0.14674	0.06973	0.0644087	0.00746665	0.0722892
Bacteria	__Firmicutes	__Bacilli	__Bacillales	0.000263852	0	0.159514	0.0227538	0.0163257
Bacteria	__Firmicutes	__Bacilli	__Lactobacillales	0.000150773	0.00318384	0.00804323	0.009236	0.0132958
Bacteria	__Firmicutes	__Clostridia	__Clostridiales	0.0736902	0.117252	0.1559	0.251141	0.237863
Bacteria	__Firmicutes	__Erysipelotrichia	__Erysipelotrichales	0.000866943	0.00546362	0.0132588	0.0380764	0.0382833
Bacteria	__Firmicutes	__Tissierellia	__Tissierellales	0	0	0.0016652	0	0
Bacteria	__Proteobacteria	__Alphaproteobacteria	__Rhodospirillales	0	0	0.000596959	0.00764358	0.00245954
Bacteria	__Proteobacteria	__Betaproteobacteria	__Burkholderiales	0.00143234	0.000393066	0.299579	3.5387e-05	0.00106937
Bacteria	__Proteobacteria	__Deltaproteobacteria	__Desulfovibrionales	0.232039	0.363468	0.0574651	0.0263633	0.0201041
Bacteria	__Proteobacteria	__Epsilonproteobacteria	__Campylobacterales	0	0	0.00725776	0.0136594	0.0106937
Bacteria	__Proteobacteria	__Gammaproteobacteria	__Enterobacterales	0.00011308	0.00023584	0.000157094	0.00130932	0.000605974
Bacteria	__Proteobacteria	__Gammaproteobacteria	__Pseudomonadales	0	0	0.0511813	3.5387e-05	0.000499038
Bacteria	__Tenericutes	__Mollicutes	__Anaeroplasmatales	0	0	0.00238783	0.0142609	0.00263777
Bacteria	__Verrucomicrobia	__Verrucomicrobiae	__Verrucomicrobiales	0.00463626	0	0.00307905	0	0.000534683
__	__	__	__	0.0339616	0.0932746	0.0104311	0.0174458	0.0387823

## Sheet: Family
Kingdom	Phylum	Class	Order	Family	NC	PC	HFHF	SL	SH
Bacteria	__	__	__Haloplasmatales	__Haloplasmataceae	0	0	0.00028277	0	0
Bacteria	__Actinobacteria	__Actinobacteria	__Bifidobacteriales	__Bifidobacteriaceae	0.000150773	0.000510986	0.00392736	0.00792668	0.0112996
Bacteria	__Actinobacteria	__Actinobacteria	__Corynebacteriales	__Corynebacteriaceae	0	0	0.00028277	0.000955448	0.000463392
Bacteria	__Actinobacteria	__Coriobacteriia	__Coriobacteriales	__Atopobiaceae	3.76932e-05	3.93066e-05	0.00169662	0.0147917	0.00463392
Bacteria	__Actinobacteria	__Coriobacteriia	__Coriobacteriales	__Coriobacteriaceae	0	0	0	0	0
Bacteria	__Actinobacteria	__Coriobacteriia	__Eggerthellales	__Eggerthellaceae	0	0	3.14189e-05	7.07739e-05	0.000178228
Bacteria	__Bacteroidetes	__Bacteroidia	__Bacteroidales	__Bacteroidaceae	0.213343	0.213632	0.0694671	0.260731	0.28463
Bacteria	__Bacteroidetes	__Bacteroidia	__Bacteroidales	__Barnesiellaceae	0.035997	0.00868677	0.0144213	0.0951201	0.0335425
Bacteria	__Bacteroidetes	__Bacteroidia	__Bacteroidales	__Muribaculaceae	0.0818696	0.0595889	0.0361003	0.111186	0.0892921
Bacteria	__Bacteroidetes	__Bacteroidia	__Bacteroidales	__Odoribacteraceae	0	0	0.00028277	0.00230015	0.00106937
Bacteria	__Bacteroidetes	__Bacteroidia	__Bacteroidales	__Porphyromonadaceae	0	0.00011792	0	7.07739e-05	3.56455e-05
Bacteria	__Bacteroidetes	__Bacteroidia	__Bacteroidales	__Prevotellaceae	0.15424	0.00856885	0	0	0
Bacteria	__Bacteroidetes	__Bacteroidia	__Bacteroidales	__Rikenellaceae	0.0180927	0.0471287	0.0342152	0.0861672	0.108933
Bacteria	__Bacteroidetes	__Bacteroidia	__Bacteroidales	__Tannerellaceae	0.00237467	0.00860815	0.00436722	0.0112531	0.0104798
Bacteria	__Bacteroidetes	__Cytophagia	__Cytophagales	__Cytophagaceae	0	0.00011792	0	0	0
Bacteria	__Deferribacteres	__Deferribacteres	__Deferribacterales	__Deferribacteraceae	0.14674	0.06973	0.0644087	0.00746665	0.0722892
Bacteria	__Firmicutes	__Bacilli	__Bacillales	__Bacillaceae	0	0	0.002325	0.0024417	0.00128324
Bacteria	__Firmicutes	__Bacilli	__Bacillales	__Planococcaceae	7.53864e-05	0	0.156717	0.0182243	0.00980252
Bacteria	__Firmicutes	__Bacilli	__Bacillales	__Staphylococcaceae	0.000188466	0	0.000471283	0.00208783	0.00523989
Bacteria	__Firmicutes	__Bacilli	__Lactobacillales	__Aerococcaceae	3.76932e-05	0	3.14189e-05	0.00169857	0.00744992
Bacteria	__Firmicutes	__Bacilli	__Lactobacillales	__Carnobacteriaceae	0	0	0.00546688	0.0008139	0.000891139
Bacteria	__Firmicutes	__Bacilli	__Lactobacillales	__Enterococcaceae	0	0	0	3.5387e-05	0
Bacteria	__Firmicutes	__Bacilli	__Lactobacillales	__Lactobacillaceae	7.53864e-05	0.00271216	0.00153952	0.00314944	0.00167534
Bacteria	__Firmicutes	__Bacilli	__Lactobacillales	__Streptococcaceae	3.76932e-05	0.00047168	0.0010054	0.0035387	0.00327939
Bacteria	__Firmicutes	__Clostridia	__Clostridiales	__	0.0104787	0.00904053	0.0281513	0.0287342	0.0307265
Bacteria	__Firmicutes	__Clostridia	__Clostridiales	__Christensenellaceae	3.76932e-05	0	0.000219932	0.00120316	0.000427746
Bacteria	__Firmicutes	__Clostridia	__Clostridiales	__Clostridiaceae	3.76932e-05	0.00141504	0.00084831	0.00102622	0.000891139
Bacteria	__Firmicutes	__Clostridia	__Clostridiales	__Clostridiales Family XIII. Incertae Sedis	0.000150773	0.000196533	0.000125676	7.07739e-05	0.000285164
Bacteria	__Firmicutes	__Clostridia	__Clostridiales	__Defluviitaleaceae	7.53864e-05	0	0	0	0
Bacteria	__Firmicutes	__Clostridia	__Clostridiales	__Eubacteriaceae	0	0	0	0.000247709	0
Bacteria	__Firmicutes	__Clostridia	__Clostridiales	__Gracilibacteraceae	0	0	6.28378e-05	0.00035387	0.000213873
Bacteria	__Firmicutes	__Clostridia	__Clostridiales	__Hungateiclostridiaceae	0.0055409	0.0605715	0.00647229	0.043349	0.0218507
Bacteria	__Firmicutes	__Clostridia	__Clostridiales	__Lachnospiraceae	0.041764	0.0336072	0.0472854	0.0977742	0.121337
Bacteria	__Firmicutes	__Clostridia	__Clostridiales	__Oscillospiraceae	0.00452318	0.00318384	0.0369172	0.028168	0.0279817
Bacteria	__Firmicutes	__Clostridia	__Clostridiales	__Peptococcaceae	0.00226159	0.00129712	0.00446148	0.00484801	0.00463392
Bacteria	__Firmicutes	__Clostridia	__Clostridiales	__Peptostreptococcaceae	0.000226159	0.000314453	0.00028277	0.00127393	0.0011763
Bacteria	__Firmicutes	__Clostridia	__Clostridiales	__Ruminococcaceae	0.00833019	0.00719311	0.0310733	0.0431721	0.0279461
Bacteria	__Firmicutes	__Clostridia	__Clostridiales	__Vallitaleaceae	0.000263852	0.000432373	0	0.000920061	0.000392101
Bacteria	__Firmicutes	__Erysipelotrichia	__Erysipelotrichales	__Erysipelotrichaceae	0.000866943	0.00546362	0.0132588	0.0380764	0.0382833
Bacteria	__Firmicutes	__Tissierellia	__Tissierellales	__Tissierellaceae	0	0	0.0016652	0	0
Bacteria	__Proteobacteria	__Alphaproteobacteria	__Rhodospirillales	__Rhodospirillaceae	0	0	0.000596959	0.00764358	0.00245954
Bacteria	__Proteobacteria	__Betaproteobacteria	__Burkholderiales	__Alcaligenaceae	0	0	0.299579	3.5387e-05	0.00106937
Bacteria	__Proteobacteria	__Betaproteobacteria	__Burkholderiales	__Sutterellaceae	0.00143234	0.000393066	0	0	0
Bacteria	__Proteobacteria	__Deltaproteobacteria	__Desulfovibrionales	__Desulfovibrionaceae	0.232039	0.363468	0.0574651	0.0263633	0.0201041
Bacteria	__Proteobacteria	__Epsilonproteobacteria	__Campylobacterales	__Helicobacteraceae	0	0	0.00725776	0.0136594	0.0106937
Bacteria	__Proteobacteria	__Gammaproteobacteria	__Enterobacterales	__Enterobacteriaceae	3.76932e-05	0.000196533	0.000157094	0.00130932	0.000605974
Bacteria	__Proteobacteria	__Gammaproteobacteria	__Enterobacterales	__Morganellaceae	7.53864e-05	3.93066e-05	0	0	0
Bacteria	__Proteobacteria	__Gammaproteobacteria	__Pseudomonadales	__Moraxellaceae	0	0	0.0511813	3.5387e-05	0.000499038
Bacteria	__Tenericutes	__Mollicutes	__Anaeroplasmatales	__Anaeroplasmataceae	0	0	0.00238783	0.0142609	0.00263777
Bacteria	__Verrucomicrobia	__Verrucomicrobiae	__Verrucomicrobiales	__Akkermansiaceae	0.00463626	0	0.00307905	0	0.000534683
__	__	__	__	__	0.0339616	0.0932746	0.0104311	0.0174458	0.0387823

## Sheet: Genus
Kingdom	Phylum	Class	Order	Family	Genus	NC	PC	HFHF	SL	SH
Bacteria	__	__	__Haloplasmatales	__Haloplasmataceae	__Haloplasma	0	0	0.00028277	0	0
Bacteria	__Actinobacteria	__Actinobacteria	__Bifidobacteriales	__Bifidobacteriaceae	__Bifidobacterium	0.000150773	0.000510986	0.00392736	0.00792668	0.0112996
Bacteria	__Actinobacteria	__Actinobacteria	__Corynebacteriales	__Corynebacteriaceae	__Corynebacterium	0	0	0.00028277	0.000955448	0.000463392
Bacteria	__Actinobacteria	__Coriobacteriia	__Coriobacteriales	__Atopobiaceae	__Atopobium	0	0	0	0.000176935	3.56455e-05
Bacteria	__Actinobacteria	__Coriobacteriia	__Coriobacteriales	__Atopobiaceae	__Olsenella	3.76932e-05	3.93066e-05	0.00169662	0.0146148	0.00459827
Bacteria	__Actinobacteria	__Coriobacteriia	__Coriobacteriales	__Coriobacteriaceae	__Parvibacter	0	0	0	0	0
Bacteria	__Actinobacteria	__Coriobacteriia	__Eggerthellales	__Eggerthellaceae	__Enterorhabdus	0	0	3.14189e-05	7.07739e-05	0.000178228
Bacteria	__Bacteroidetes	__Bacteroidia	__Bacteroidales	__Bacteroidaceae	__Bacteroides	0.213343	0.213632	0.0694671	0.260731	0.28463
Bacteria	__Bacteroidetes	__Bacteroidia	__Bacteroidales	__Bacteroidaceae	__Mediterranea	0	0	0	0	0
Bacteria	__Bacteroidetes	__Bacteroidia	__Bacteroidales	__Barnesiellaceae	__Barnesiella	0.035997	0.00868677	0.0144213	0.0951201	0.0335425
Bacteria	__Bacteroidetes	__Bacteroidia	__Bacteroidales	__Muribaculaceae	__Muribaculum	0.0818696	0.0595889	0.0361003	0.111186	0.0892921
Bacteria	__Bacteroidetes	__Bacteroidia	__Bacteroidales	__Odoribacteraceae	__Odoribacter	0	0	0.00028277	0.00230015	0.00106937
Bacteria	__Bacteroidetes	__Bacteroidia	__Bacteroidales	__Porphyromonadaceae	__Falsiporphyromonas	0	0	0	0	0
Bacteria	__Bacteroidetes	__Bacteroidia	__Bacteroidales	__Porphyromonadaceae	__Fermentimonas	0	0	0	0	0
Bacteria	__Bacteroidetes	__Bacteroidia	__Bacteroidales	__Porphyromonadaceae	__Porphyromonas	0	0.00011792	0	7.07739e-05	3.56455e-05
Bacteria	__Bacteroidetes	__Bacteroidia	__Bacteroidales	__Prevotellaceae	__Prevotellamassilia	0.15424	0.00856885	0	0	0
Bacteria	__Bacteroidetes	__Bacteroidia	__Bacteroidales	__Rikenellaceae	__Alistipes	0.0158311	0.023073	0.0342152	0.0861672	0.108826
Bacteria	__Bacteroidetes	__Bacteroidia	__Bacteroidales	__Rikenellaceae	__Tidjanibacter	0.00226159	0.0240557	0	0	0.000106937
Bacteria	__Bacteroidetes	__Bacteroidia	__Bacteroidales	__Tannerellaceae	__Parabacteroides	0.00237467	0.00860815	0.00436722	0.0112531	0.0104798
Bacteria	__Bacteroidetes	__Cytophagia	__Cytophagales	__Cytophagaceae	__Cytophaga	0	0.00011792	0	0	0
Bacteria	__Deferribacteres	__Deferribacteres	__Deferribacterales	__Deferribacteraceae	__Mucispirillum	0.14674	0.06973	0.0644087	0.00746665	0.0722892
Bacteria	__Firmicutes	__Bacilli	__Bacillales	__Bacillaceae	__Amphibacillus	0	0	0.000314189	0	0
Bacteria	__Firmicutes	__Bacilli	__Bacillales	__Bacillaceae	__Bacillus	0	0	0.00172804	0.0024417	0.0011763
Bacteria	__Firmicutes	__Bacilli	__Bacillales	__Bacillaceae	__Lysinibacillus	0	0	9.42566e-05	0	0
Bacteria	__Firmicutes	__Bacilli	__Bacillales	__Bacillaceae	__Pseudogracilibacillus	0	0	3.14189e-05	0	7.12911e-05
Bacteria	__Firmicutes	__Bacilli	__Bacillales	__Bacillaceae	__Psychrobacillus	0	0	0.000157094	0	3.56455e-05
Bacteria	__Firmicutes	__Bacilli	__Bacillales	__Planococcaceae	__Chryseomicrobium	0	0	0	0	0
Bacteria	__Firmicutes	__Bacilli	__Bacillales	__Planococcaceae	__Sporosarcina	7.53864e-05	0	0.156717	0.0182243	0.00980252
Bacteria	__Firmicutes	__Bacilli	__Bacillales	__Staphylococcaceae	__Jeotgalicoccus	0	0	0.000219932	0.000778513	0.00110501
Bacteria	__Firmicutes	__Bacilli	__Bacillales	__Staphylococcaceae	__Staphylococcus	0.000188466	0	0.000251351	0.00130932	0.00413488
Bacteria	__Firmicutes	__Bacilli	__Lactobacillales	__Aerococcaceae	__Aerococcus	3.76932e-05	0	3.14189e-05	0.00169857	0.00744992
Bacteria	__Firmicutes	__Bacilli	__Lactobacillales	__Carnobacteriaceae	__Atopostipes	0	0	0.00546688	0.0008139	0.000891139
Bacteria	__Firmicutes	__Bacilli	__Lactobacillales	__Enterococcaceae	__Enterococcus	0	0	0	3.5387e-05	0
Bacteria	__Firmicutes	__Bacilli	__Lactobacillales	__Lactobacillaceae	__Lactobacillus	7.53864e-05	0.00271216	0.00153952	0.00314944	0.00167534
Bacteria	__Firmicutes	__Bacilli	__Lactobacillales	__Streptococcaceae	__Lactococcus	3.76932e-05	0.00047168	0.0010054	0.0035387	0.00327939
Bacteria	__Firmicutes	__Clostridia	__Clostridiales	__	__Flintibacter	0.00652092	0.00758618	0.0269574	0.0268941	0.0291224
Bacteria	__Firmicutes	__Clostridia	__Clostridiales	__	__Intestinimonas	0.00395778	0.00145435	0.00119392	0.00184012	0.00149711
Bacteria	__Firmicutes	__Clostridia	__Clostridiales	__	__Monoglobus	0	0	0	0	0.000106937
Bacteria	__Firmicutes	__Clostridia	__Clostridiales	__Christensenellaceae	__Christensenella	3.76932e-05	0	0.000219932	0.00120316	0.000427746
Bacteria	__Firmicutes	__Clostridia	__Clostridiales	__Clostridiaceae	__Butyricicoccus	0	3.93066e-05	9.42566e-05	3.5387e-05	0
Bacteria	__Firmicutes	__Clostridia	__Clostridiales	__Clostridiaceae	__Clostridium	0	0.00125781	0.000722634	0.000955448	0.000855493
Bacteria	__Firmicutes	__Clostridia	__Clostridiales	__Clostridiaceae	__Falcatimonas	3.76932e-05	0.00011792	3.14189e-05	3.5387e-05	3.56455e-05
Bacteria	__Firmicutes	__Clostridia	__Clostridiales	__Clostridiales Family XIII. Incertae Sedis	__Aminipila	7.53864e-05	7.86133e-05	9.42566e-05	3.5387e-05	7.12911e-05
Bacteria	__Firmicutes	__Clostridia	__Clostridiales	__Clostridiales Family XIII. Incertae Sedis	__Ihubacter	7.53864e-05	0.00011792	3.14189e-05	3.5387e-05	0.000213873
Bacteria	__Firmicutes	__Clostridia	__Clostridiales	__Defluviitaleaceae	__Defluviitalea	7.53864e-05	0	0	0	0
Bacteria	__Firmicutes	__Clostridia	__Clostridiales	__Eubacteriaceae	__Eubacterium	0	0	0	0.000212322	0
Bacteria	__Firmicutes	__Clostridia	__Clostridiales	__Eubacteriaceae	__Intestinibacillus	0	0	0	3.5387e-05	0
Bacteria	__Firmicutes	__Clostridia	__Clostridiales	__Gracilibacteraceae	__Gracilibacter	0	0	6.28378e-05	0.00035387	0.000213873
Bacteria	__Firmicutes	__Clostridia	__Clostridiales	__Hungateiclostridiaceae	__Anaerobacterium	0	0	6.28378e-05	0.000176935	0.000142582
Bacteria	__Firmicutes	__Clostridia	__Clostridiales	__Hungateiclostridiaceae	__Hungateiclostridium	0.0055409	0.0595102	0.00408445	0.0426059	0.0206031
Bacteria	__Firmicutes	__Clostridia	__Clostridiales	__Hungateiclostridiaceae	__Mageeibacillus	0	0	0	0.000283096	0
Bacteria	__Firmicutes	__Clostridia	__Clostridiales	__Hungateiclostridiaceae	__Ruminiclostridium	0	0.00106128	0.002325	0.000283096	0.00110501
Bacteria	__Firmicutes	__Clostridia	__Clostridiales	__Hungateiclostridiaceae	__Saccharofermentans	0	0	0	0	0
Bacteria	__Firmicutes	__Clostridia	__Clostridiales	__Lachnospiraceae	__Acetatifactor	0.0249529	0.0170984	0.00273344	0.0546375	0.0648749
Bacteria	__Firmicutes	__Clostridia	__Clostridiales	__Lachnospiraceae	__Anaerocolumna	0	0	0	3.5387e-05	3.56455e-05
Bacteria	__Firmicutes	__Clostridia	__Clostridiales	__Lachnospiraceae	__Anaerostipes	7.53864e-05	0.00047168	0	0.000141548	0.000142582
Bacteria	__Firmicutes	__Clostridia	__Clostridiales	__Lachnospiraceae	__Anaerotaenia	0.000263852	0.000196533	0.000471283	0.00046003	0.00114066
Bacteria	__Firmicutes	__Clostridia	__Clostridiales	__Lachnospiraceae	__Anaerotignum	0.0011308	0.000786133	0.00326756	0.00445876	0.00552506
Bacteria	__Firmicutes	__Clostridia	__Clostridiales	__Lachnospiraceae	__Blautia	0.00011308	0.000943359	0.000816891	0.00290173	0.00352891
Bacteria	__Firmicutes	__Clostridia	__Clostridiales	__Lachnospiraceae	__Caecibacterium	0	3.93066e-05	9.42566e-05	0	3.56455e-05
Bacteria	__Firmicutes	__Clostridia	__Clostridiales	__Lachnospiraceae	__Eisenbergiella	0.000753864	0.000746826	0	0.00438798	0.000249519
Bacteria	__Firmicutes	__Clostridia	__Clostridiales	__Lachnospiraceae	__Faecalicatena	7.53864e-05	3.93066e-05	9.42566e-05	0.000141548	0.00064162
Bacteria	__Firmicutes	__Clostridia	__Clostridiales	__Lachnospiraceae	__Faecalimonas	0	0.00011792	0	3.5387e-05	0.000142582
Bacteria	__Firmicutes	__Clostridia	__Clostridiales	__Lachnospiraceae	__Fusicatenibacter	0	0	0.00028277	0	0.000285164
Bacteria	__Firmicutes	__Clostridia	__Clostridiales	__Lachnospiraceae	__Herbinix	0	0.00011792	0	0	0
Bacteria	__Firmicutes	__Clostridia	__Clostridiales	__Lachnospiraceae	__Kineothrix	0.0110441	0.00035376	0.024978	0.015818	0.00598845
Bacteria	__Firmicutes	__Clostridia	__Clostridiales	__Lachnospiraceae	__Lachnoclostridium	0.00294007	0.00393066	0.00823175	0.0078559	0.0193912
Bacteria	__Firmicutes	__Clostridia	__Clostridiales	__Lachnospiraceae	__Murimonas	0	0.00035376	0.00329898	0.0019109	0.0155058
Bacteria	__Firmicutes	__Clostridia	__Clostridiales	__Lachnospiraceae	__Pseudobutyrivibrio	0.000301545	7.86133e-05	0.000157094	3.5387e-05	7.12911e-05
Bacteria	__Firmicutes	__Clostridia	__Clostridiales	__Lachnospiraceae	__Roseburia	0.00011308	0.00833301	0.00285912	0.00495417	0.00377843
Bacteria	__Firmicutes	__Clostridia	__Clostridiales	__Oscillospiraceae	__Oscillibacter	0.00452318	0.00318384	0.0369172	0.028168	0.0279817
Bacteria	__Firmicutes	__Clostridia	__Clostridiales	__Peptococcaceae	__Desulfitobacterium	0.0022239	0.000707519	0.000754053	0.00138009	0.00135453
Bacteria	__Firmicutes	__Clostridia	__Clostridiales	__Peptococcaceae	__Desulfofarcimen	0	0.000275146	0	0	0
Bacteria	__Firmicutes	__Clostridia	__Clostridiales	__Peptococcaceae	__Desulfosporosinus	3.76932e-05	0	0.00028277	0.000141548	7.12911e-05
Bacteria	__Firmicutes	__Clostridia	__Clostridiales	__Peptococcaceae	__Peptococcus	0	0.000314453	0.00342466	0.00332637	0.0032081
Bacteria	__Firmicutes	__Clostridia	__Clostridiales	__Peptostreptococcaceae	__Romboutsia	0.000226159	0.000314453	0.00028277	0.00127393	0.0011763
Bacteria	__Firmicutes	__Clostridia	__Clostridiales	__Ruminococcaceae	__	0.00120618	0.000510986	0.00125676	0.00644043	0.0024239
Bacteria	__Firmicutes	__Clostridia	__Clostridiales	__Ruminococcaceae	__Acutalibacter	0	0	3.14189e-05	0	0
Bacteria	__Firmicutes	__Clostridia	__Clostridiales	__Ruminococcaceae	__Anaerotruncus	7.53864e-05	0	0.00028277	0.000176935	0.000285164
Bacteria	__Firmicutes	__Clostridia	__Clostridiales	__Ruminococcaceae	__Ethanoligenens	0.00158311	0.000157227	0.0078233	0.0184366	3.56455e-05
Bacteria	__Firmicutes	__Clostridia	__Clostridiales	__Ruminococcaceae	__Flavonifractor	0	0	0	0	0
Bacteria	__Firmicutes	__Clostridia	__Clostridiales	__Ruminococcaceae	__Harryflintia	7.53864e-05	3.93066e-05	0.000754053	0.000495417	0.000534683
Bacteria	__Firmicutes	__Clostridia	__Clostridiales	__Ruminococcaceae	__Neglecta	0	0	0	0	0
Bacteria	__Firmicutes	__Clostridia	__Clostridiales	__Ruminococcaceae	__Paludicola	7.53864e-05	0.00011792	0.00179088	0.00169857	0.000784202
Bacteria	__Firmicutes	__Clostridia	__Clostridiales	__Ruminococcaceae	__Papillibacter	0	0	3.14189e-05	7.07739e-05	3.56455e-05
Bacteria	__Firmicutes	__Clostridia	__Clostridiales	__Ruminococcaceae	__Phocea	0.00320392	0.00361621	0.00889154	0.00601578	0.0162544
Bacteria	__Firmicutes	__Clostridia	__Clostridiales	__Ruminococcaceae	__Pseudoflavonifractor	0.00199774	0.00275146	0.00995978	0.00898829	0.00605974
Bacteria	__Firmicutes	__Clostridia	__Clostridiales	__Ruminococcaceae	__Ruminococcus	0.00011308	0	0.000219932	0.000778513	0.00153276
Bacteria	__Firmicutes	__Clostridia	__Clostridiales	__Ruminococcaceae	__Sporobacter	0	0	3.14189e-05	7.07739e-05	0
Bacteria	__Firmicutes	__Clostridia	__Clostridiales	__Vallitaleaceae	__Vallitalea	0.000263852	0.000432373	0	0.000920061	0.000392101
Bacteria	__Firmicutes	__Erysipelotrichia	__Erysipelotrichales	__Erysipelotrichaceae	__Absiella	0	0	0	0	0
Bacteria	__Firmicutes	__Erysipelotrichia	__Erysipelotrichales	__Erysipelotrichaceae	__Erysipelatoclostridium	0	3.93066e-05	0.000125676	0.000212322	0.000106937
Bacteria	__Firmicutes	__Erysipelotrichia	__Erysipelotrichales	__Erysipelotrichaceae	__Erysipelothrix	0	0	0	0.000212322	0.000249519
Bacteria	__Firmicutes	__Erysipelotrichia	__Erysipelotrichales	__Erysipelotrichaceae	__Faecalibaculum	0.000791557	0.00538501	0.0131331	0.0376517	0.0379269
Bacteria	__Firmicutes	__Erysipelotrichia	__Erysipelotrichales	__Erysipelotrichaceae	__Longibaculum	7.53864e-05	3.93066e-05	0	0	0
Bacteria	__Firmicutes	__Erysipelotrichia	__Erysipelotrichales	__Erysipelotrichaceae	__Turicibacter	0	0	0	0	0
Bacteria	__Firmicutes	__Tissierellia	__Tissierellales	__Tissierellaceae	__Tissierella	0	0	0.0016652	0	0
Bacteria	__Proteobacteria	__Alphaproteobacteria	__Rhodospirillales	__Rhodospirillaceae	__Rhodospirillum	0	0	0.000596959	0.00764358	0.00245954
Bacteria	__Proteobacteria	__Betaproteobacteria	__Burkholderiales	__Alcaligenaceae	__Paenalcaligenes	0	0	0.299579	3.5387e-05	0.00106937
Bacteria	__Proteobacteria	__Betaproteobacteria	__Burkholderiales	__Sutterellaceae	__Parasutterella	0.00143234	0.000393066	0	0	0
Bacteria	__Proteobacteria	__Deltaproteobacteria	__Desulfovibrionales	__Desulfovibrionaceae	__Desulfovibrio	0.00346777	0.00361621	0.0574651	0.0254078	0.0200684
Bacteria	__Proteobacteria	__Deltaproteobacteria	__Desulfovibrionales	__Desulfovibrionaceae	__Lawsonia	7.53864e-05	0.00011792	0	0	0
Bacteria	__Proteobacteria	__Deltaproteobacteria	__Desulfovibrionales	__Desulfovibrionaceae	__Mailhella	0.228496	0.359734	0	0.000955448	3.56455e-05
Bacteria	__Proteobacteria	__Epsilonproteobacteria	__Campylobacterales	__Helicobacteraceae	__Helicobacter	0	0	0.00725776	0.0136594	0.0106937
Bacteria	__Proteobacteria	__Gammaproteobacteria	__Enterobacterales	__Enterobacteriaceae	__Escherichia	3.76932e-05	0.000196533	0.000157094	0.00130932	0.000605974
Bacteria	__Proteobacteria	__Gammaproteobacteria	__Enterobacterales	__Morganellaceae	__Proteus	7.53864e-05	3.93066e-05	0	0	0
Bacteria	__Proteobacteria	__Gammaproteobacteria	__Pseudomonadales	__Moraxellaceae	__Psychrobacter	0	0	0.0511813	3.5387e-05	0.000499038
Bacteria	__Tenericutes	__Mollicutes	__Anaeroplasmatales	__Anaeroplasmataceae	__Anaeroplasma	0	0	0.00238783	0.0142609	0.00263777
Bacteria	__Verrucomicrobia	__Verrucomicrobiae	__Verrucomicrobiales	__Akkermansiaceae	__Akkermansia	0.00463626	0	0.00307905	0	0.000534683
__	__	__	__	__	__	0.0339616	0.0932746	0.0104311	0.0174458	0.0387823

## Sheet: Species
Kingdom	Phylum	Class	Order	Family	Genus	Species	NC	PC	HFHF	SL	SH
Bacteria	__	__	__Haloplasmatales	__Haloplasmataceae	__Haloplasma	__Haloplasma contractile	0	0	0.00028277	0	0
Bacteria	__Actinobacteria	__Actinobacteria	__Bifidobacteriales	__Bifidobacteriaceae	__Bifidobacterium	__Bifidobacterium pseudolongum	0.000150773	0.000510986	0.00392736	0.00792668	0.0112996
Bacteria	__Actinobacteria	__Actinobacteria	__Corynebacteriales	__Corynebacteriaceae	__Corynebacterium	__Corynebacterium casei	0	0	0.00028277	0.000955448	0.000463392
Bacteria	__Actinobacteria	__Coriobacteriia	__Coriobacteriales	__Atopobiaceae	__Atopobium	__Atopobium parvulum	0	0	0	0.000176935	3.56455e-05
Bacteria	__Actinobacteria	__Coriobacteriia	__Coriobacteriales	__Atopobiaceae	__Olsenella	__Olsenella profusa	3.76932e-05	3.93066e-05	0.00169662	0.0146148	0.00459827
Bacteria	__Actinobacteria	__Coriobacteriia	__Coriobacteriales	__Coriobacteriaceae	__Parvibacter	__Parvibacter caecicola	0	0	0	0	0
Bacteria	__Actinobacteria	__Coriobacteriia	__Eggerthellales	__Eggerthellaceae	__Enterorhabdus	__Enterorhabdus caecimuris	0	0	3.14189e-05	7.07739e-05	0.000178228
Bacteria	__Actinobacteria	__Coriobacteriia	__Eggerthellales	__Eggerthellaceae	__Enterorhabdus	__Enterorhabdus mucosicola	0	0	0	0	0
Bacteria	__Bacteroidetes	__Bacteroidia	__Bacteroidales	__Bacteroidaceae	__Bacteroides	__Bacteroides acidifaciens	0.0344516	0.0179238	0.0116878	0.054319	0.0305482
Bacteria	__Bacteroidetes	__Bacteroidia	__Bacteroidales	__Bacteroidaceae	__Bacteroides	__Bacteroides caecimuris	0.000301545	0.00165088	0.00028277	0.000318483	0.000356455
Bacteria	__Bacteroidetes	__Bacteroidia	__Bacteroidales	__Bacteroidaceae	__Bacteroides	__Bacteroides finegoldii	0	0.00011792	0	0	0
Bacteria	__Bacteroidetes	__Bacteroidia	__Bacteroidales	__Bacteroidaceae	__Bacteroides	__Bacteroides fragilis	0	0	0	0	0
Bacteria	__Bacteroidetes	__Bacteroidia	__Bacteroidales	__Bacteroidaceae	__Bacteroides	__Bacteroides graminisolvens	0.000226159	0	0	0	0
Bacteria	__Bacteroidetes	__Bacteroidia	__Bacteroidales	__Bacteroidaceae	__Bacteroides	__Bacteroides intestinalis	0	0	0.000408445	0.0146502	0.00224567
Bacteria	__Bacteroidetes	__Bacteroidia	__Bacteroidales	__Bacteroidaceae	__Bacteroides	__Bacteroides kribbi	3.76932e-05	0	0.000439864	0.000283096	7.12911e-05
Bacteria	__Bacteroidetes	__Bacteroidia	__Bacteroidales	__Bacteroidaceae	__Bacteroides	__Bacteroides massiliensis	7.53864e-05	0.000393066	3.14189e-05	0	7.12911e-05
Bacteria	__Bacteroidetes	__Bacteroidia	__Bacteroidales	__Bacteroidaceae	__Bacteroides	__Bacteroides ovatus	0.00011308	0	0	0	0
Bacteria	__Bacteroidetes	__Bacteroidia	__Bacteroidales	__Bacteroidaceae	__Bacteroides	__Bacteroides paurosaccharolyticus	0.00011308	0	0	0	0
Bacteria	__Bacteroidetes	__Bacteroidia	__Bacteroidales	__Bacteroidaceae	__Bacteroides	__Bacteroides rodentium	0.00448549	0.00503125	0	0	0
Bacteria	__Bacteroidetes	__Bacteroidia	__Bacteroidales	__Bacteroidaceae	__Bacteroides	__Bacteroides sartorii	0.173012	0.187728	0.0518411	0.162922	0.214444
Bacteria	__Bacteroidetes	__Bacteroidia	__Bacteroidales	__Bacteroidaceae	__Bacteroides	__Bacteroides stercoris	0.00011308	0	0	0	0
Bacteria	__Bacteroidetes	__Bacteroidia	__Bacteroidales	__Bacteroidaceae	__Bacteroides	__Bacteroides uniformis	0.000414625	0.000786133	0.00028277	0.000424643	0.000106937
Bacteria	__Bacteroidetes	__Bacteroidia	__Bacteroidales	__Bacteroidaceae	__Bacteroides	__Bacteroides vulgatus	0	0	0.00424155	0.0277788	0.0364654
Bacteria	__Bacteroidetes	__Bacteroidia	__Bacteroidales	__Bacteroidaceae	__Bacteroides	__Bacteroides xylanolyticus	0	0	0.000251351	3.5387e-05	0.00032081
Bacteria	__Bacteroidetes	__Bacteroidia	__Bacteroidales	__Bacteroidaceae	__Bacteroides	__Bacteroides zoogleoformans	0	0	0	0	0
Bacteria	__Bacteroidetes	__Bacteroidia	__Bacteroidales	__Bacteroidaceae	__Mediterranea	__Mediterranea massiliensis	0	0	0	0	0
Bacteria	__Bacteroidetes	__Bacteroidia	__Bacteroidales	__Barnesiellaceae	__Barnesiella	__Barnesiella intestinihominis	0.035997	0.00868677	0.0141385	0.0900598	0.0296214
Bacteria	__Bacteroidetes	__Bacteroidia	__Bacteroidales	__Barnesiellaceae	__Barnesiella	__Barnesiella viscericola	0	0	0.00028277	0.00506033	0.00392101
Bacteria	__Bacteroidetes	__Bacteroidia	__Bacteroidales	__Muribaculaceae	__Muribaculum	__Muribaculum intestinale	0.0818696	0.0595889	0.0361003	0.111186	0.0892921
Bacteria	__Bacteroidetes	__Bacteroidia	__Bacteroidales	__Odoribacteraceae	__Odoribacter	__Odoribacter splanchnicus	0	0	0.00028277	0.00230015	0.00106937
Bacteria	__Bacteroidetes	__Bacteroidia	__Bacteroidales	__Porphyromonadaceae	__Falsiporphyromonas	__Falsiporphyromonas endometrii	0	0	0	0	0
Bacteria	__Bacteroidetes	__Bacteroidia	__Bacteroidales	__Porphyromonadaceae	__Fermentimonas	__Fermentimonas caenicola	0	0	0	0	0
Bacteria	__Bacteroidetes	__Bacteroidia	__Bacteroidales	__Porphyromonadaceae	__Porphyromonas	__Porphyromonas pasteri	0	0.00011792	0	7.07739e-05	3.56455e-05
Bacteria	__Bacteroidetes	__Bacteroidia	__Bacteroidales	__Prevotellaceae	__Prevotellamassilia	__Prevotellamassilia timonensis	0.15424	0.00856885	0	0	0
Bacteria	__Bacteroidetes	__Bacteroidia	__Bacteroidales	__Rikenellaceae	__Alistipes	__Alistipes finegoldii	0.0108179	0.000668213	0.00537263	0.0335114	0.0180366
Bacteria	__Bacteroidetes	__Bacteroidia	__Bacteroidales	__Rikenellaceae	__Alistipes	__Alistipes indistinctus	7.53864e-05	7.86133e-05	0	0	0
Bacteria	__Bacteroidetes	__Bacteroidia	__Bacteroidales	__Rikenellaceae	__Alistipes	__Alistipes obesi	0	0.00011792	3.14189e-05	0	7.12911e-05
Bacteria	__Bacteroidetes	__Bacteroidia	__Bacteroidales	__Rikenellaceae	__Alistipes	__Alistipes onderdonkii	0	0	0	0	0.000106937
Bacteria	__Bacteroidetes	__Bacteroidia	__Bacteroidales	__Rikenellaceae	__Alistipes	__Alistipes putredinis	0.00482473	0.0219724	0.00370743	0.00810361	0.0101233
Bacteria	__Bacteroidetes	__Bacteroidia	__Bacteroidales	__Rikenellaceae	__Alistipes	__Alistipes senegalensis	7.53864e-05	0	0.019354	0.0345731	0.0704356
Bacteria	__Bacteroidetes	__Bacteroidia	__Bacteroidales	__Rikenellaceae	__Alistipes	__Alistipes shahii	0	0	0.00571824	0.00997912	0.00998075
Bacteria	__Bacteroidetes	__Bacteroidia	__Bacteroidales	__Rikenellaceae	__Alistipes	__Alistipes timonensis	3.76932e-05	0.00023584	3.14189e-05	0	7.12911e-05
Bacteria	__Bacteroidetes	__Bacteroidia	__Bacteroidales	__Rikenellaceae	__Tidjanibacter	__Tidjanibacter massiliensis	0.00226159	0.0240557	0	0	0.000106937
Bacteria	__Bacteroidetes	__Bacteroidia	__Bacteroidales	__Tannerellaceae	__Parabacteroides	__Parabacteroides distasonis	0.000150773	0.00035376	0.000157094	0.000176935	0.000106937
Bacteria	__Bacteroidetes	__Bacteroidia	__Bacteroidales	__Tannerellaceae	__Parabacteroides	__Parabacteroides goldsteinii	0.000452318	0.000589599	0.00421013	0.0110407	0.0103729
Bacteria	__Bacteroidetes	__Bacteroidia	__Bacteroidales	__Tannerellaceae	__Parabacteroides	__Parabacteroides merdae	0.00177158	0.00766479	0	3.5387e-05	0
Bacteria	__Bacteroidetes	__Cytophagia	__Cytophagales	__Cytophagaceae	__Cytophaga	__Cytophaga xylanolytica	0	0.00011792	0	0	0
Bacteria	__Deferribacteres	__Deferribacteres	__Deferribacterales	__Deferribacteraceae	__Mucispirillum	__Mucispirillum schaedleri	0.14674	0.06973	0.0644087	0.00746665	0.0722892
Bacteria	__Firmicutes	__Bacilli	__Bacillales	__Bacillaceae	__Amphibacillus	__Amphibacillus indicireducens	0	0	0.000314189	0	0
Bacteria	__Firmicutes	__Bacilli	__Bacillales	__Bacillaceae	__Bacillus	__Bacillus graminis	0	0	0.00160236	0.0024417	0.0011763
Bacteria	__Firmicutes	__Bacilli	__Bacillales	__Bacillaceae	__Bacillus	__Bacillus lentus	0	0	9.42566e-05	0	0
Bacteria	__Firmicutes	__Bacilli	__Bacillales	__Bacillaceae	__Bacillus	__Bacillus panacisoli	0	0	3.14189e-05	0	0
Bacteria	__Firmicutes	__Bacilli	__Bacillales	__Bacillaceae	__Bacillus	__Bacillus thermophilus	0	0	0	0	0
Bacteria	__Firmicutes	__Bacilli	__Bacillales	__Bacillaceae	__Lysinibacillus	__Lysinibacillus endophyticus	0	0	0	0	0
Bacteria	__Firmicutes	__Bacilli	__Bacillales	__Bacillaceae	__Lysinibacillus	__Lysinibacillus manganicus	0	0	9.42566e-05	0	0
Bacteria	__Firmicutes	__Bacilli	__Bacillales	__Bacillaceae	__Pseudogracilibacillus	__Pseudogracilibacillus marinus	0	0	3.14189e-05	0	7.12911e-05
Bacteria	__Firmicutes	__Bacilli	__Bacillales	__Bacillaceae	__Psychrobacillus	__Psychrobacillus lasiicapitis	0	0	0	0	3.56455e-05
Bacteria	__Firmicutes	__Bacilli	__Bacillales	__Bacillaceae	__Psychrobacillus	__Psychrobacillus psychrodurans	0	0	0.000157094	0	0
Bacteria	__Firmicutes	__Bacilli	__Bacillales	__Planococcaceae	__Chryseomicrobium	__Chryseomicrobium aureum	0	0	0	0	0
Bacteria	__Firmicutes	__Bacilli	__Bacillales	__Planococcaceae	__Sporosarcina	__Sporosarcina luteola	0	0	9.42566e-05	0	0
Bacteria	__Firmicutes	__Bacilli	__Bacillales	__Planococcaceae	__Sporosarcina	__Sporosarcina newyorkensis	0	0	0	0	0
Bacteria	__Firmicutes	__Bacilli	__Bacillales	__Planococcaceae	__Sporosarcina	__Sporosarcina pasteurii	0	0	0	0	0
Bacteria	__Firmicutes	__Bacilli	__Bacillales	__Planococcaceae	__Sporosarcina	__Sporosarcina saromensis	0	0	0.0114679	0.00123854	3.56455e-05
Bacteria	__Firmicutes	__Bacilli	__Bacillales	__Planococcaceae	__Sporosarcina	__Sporosarcina siberiensis	7.53864e-05	0	0.13108	0.0136594	0.00891139
Bacteria	__Firmicutes	__Bacilli	__Bacillales	__Planococcaceae	__Sporosarcina	__Sporosarcina thermotolerans	0	0	0.0140757	0.00332637	0.000855493
Bacteria	__Firmicutes	__Bacilli	__Bacillales	__Staphylococcaceae	__Jeotgalicoccus	__Jeotgalicoccus nanhaiensis	0	0	0.000219932	0.000778513	0.00110501
Bacteria	__Firmicutes	__Bacilli	__Bacillales	__Staphylococcaceae	__Staphylococcus	__Staphylococcus lentus	0	0	0.000251351	0.000849287	0.00363585
Bacteria	__Firmicutes	__Bacilli	__Bacillales	__Staphylococcaceae	__Staphylococcus	__Staphylococcus xylosus	0.000188466	0	0	0.00046003	0.000499038
Bacteria	__Firmicutes	__Bacilli	__Lactobacillales	__Aerococcaceae	__Aerococcus	__Aerococcus viridans	3.76932e-05	0	3.14189e-05	0.00169857	0.00744992
Bacteria	__Firmicutes	__Bacilli	__Lactobacillales	__Carnobacteriaceae	__Atopostipes	__Atopostipes suicloacalis	0	0	0.00546688	0.0008139	0.000891139
Bacteria	__Firmicutes	__Bacilli	__Lactobacillales	__Enterococcaceae	__Enterococcus	__Enterococcus faecalis	0	0	0	3.5387e-05	0
Bacteria	__Firmicutes	__Bacilli	__Lactobacillales	__Lactobacillaceae	__Lactobacillus	__Lactobacillus animalis	0	0.00011792	0.000345608	0.00113238	0.00114066
Bacteria	__Firmicutes	__Bacilli	__Lactobacillales	__Lactobacillaceae	__Lactobacillus	__Lactobacillus intestinalis	0	0	0	0.000106161	0
Bacteria	__Firmicutes	__Bacilli	__Lactobacillales	__Lactobacillaceae	__Lactobacillus	__Lactobacillus johnsonii	7.53864e-05	0.00259424	0.00119392	0.00184012	0.000534683
Bacteria	__Firmicutes	__Bacilli	__Lactobacillales	__Lactobacillaceae	__Lactobacillus	__Lactobacillus reuteri	0	0	0	7.07739e-05	0
Bacteria	__Firmicutes	__Bacilli	__Lactobacillales	__Streptococcaceae	__Lactococcus	__Lactococcus lactis	3.76932e-05	0.00047168	0.0010054	0.0035387	0.00327939
Bacteria	__Firmicutes	__Clostridia	__Clostridiales	__	__Flintibacter	__Flintibacter butyricus	0.00652092	0.00758618	0.0269574	0.0268941	0.0291224
Bacteria	__Firmicutes	__Clostridia	__Clostridiales	__	__Intestinimonas	__Intestinimonas butyriciproducens	0.00395778	0.00145435	0.00119392	0.00184012	0.00149711
Bacteria	__Firmicutes	__Clostridia	__Clostridiales	__	__Monoglobus	__Monoglobus pectinilyticus	0	0	0	0	0.000106937
Bacteria	__Firmicutes	__Clostridia	__Clostridiales	__Christensenellaceae	__Christensenella	__Christensenella minuta	3.76932e-05	0	0.000188513	0.000707739	0.000249519
Bacteria	__Firmicutes	__Clostridia	__Clostridiales	__Christensenellaceae	__Christensenella	__Christensenella timonensis	0	0	3.14189e-05	0.000495417	0.000178228
Bacteria	__Firmicutes	__Clostridia	__Clostridiales	__Clostridiaceae	__Butyricicoccus	__Butyricicoccus pullicaecorum	0	3.93066e-05	9.42566e-05	3.5387e-05	0
Bacteria	__Firmicutes	__Clostridia	__Clostridiales	__Clostridiaceae	__Clostridium	__Clostridium chauvoei	0	0	0	0	0
Bacteria	__Firmicutes	__Clostridia	__Clostridiales	__Clostridiaceae	__Clostridium	__Clostridium saudiense	0	0.00125781	0.000722634	0.000955448	0.000855493
Bacteria	__Firmicutes	__Clostridia	__Clostridiales	__Clostridiaceae	__Falcatimonas	__Falcatimonas natans	3.76932e-05	0.00011792	3.14189e-05	3.5387e-05	3.56455e-05
Bacteria	__Firmicutes	__Clostridia	__Clostridiales	__Clostridiales Family XIII. Incertae Sedis	__Aminipila	__Aminipila butyrica	7.53864e-05	7.86133e-05	9.42566e-05	3.5387e-05	7.12911e-05
Bacteria	__Firmicutes	__Clostridia	__Clostridiales	__Clostridiales Family XIII. Incertae Sedis	__Ihubacter	__Ihubacter massiliensis	7.53864e-05	0.00011792	3.14189e-05	3.5387e-05	0.000213873
Bacteria	__Firmicutes	__Clostridia	__Clostridiales	__Defluviitaleaceae	__Defluviitalea	__Defluviitalea raffinosedens	0	0	0	0	0
Bacteria	__Firmicutes	__Clostridia	__Clostridiales	__Defluviitaleaceae	__Defluviitalea	__Defluviitalea saccharophila	7.53864e-05	0	0	0	0
Bacteria	__Firmicutes	__Clostridia	__Clostridiales	__Eubacteriaceae	__Eubacterium	__Eubacterium oxidoreducens	0	0	0	0.000106161	0
Bacteria	__Firmicutes	__Clostridia	__Clostridiales	__Eubacteriaceae	__Eubacterium	__Eubacterium ventriosum	0	0	0	0.000106161	0
Bacteria	__Firmicutes	__Clostridia	__Clostridiales	__Eubacteriaceae	__Intestinibacillus	__Intestinibacillus massiliensis	0	0	0	3.5387e-05	0
Bacteria	__Firmicutes	__Clostridia	__Clostridiales	__Gracilibacteraceae	__Gracilibacter	__Gracilibacter thermotolerans	0	0	6.28378e-05	0.00035387	0.000213873
Bacteria	__Firmicutes	__Clostridia	__Clostridiales	__Hungateiclostridiaceae	__Anaerobacterium	__Anaerobacterium chartisolvens	0	0	6.28378e-05	0.000176935	0.000142582
Bacteria	__Firmicutes	__Clostridia	__Clostridiales	__Hungateiclostridiaceae	__Hungateiclostridium	__Hungateiclostridium clariflavum	0	0	0.000691215	0.00123854	0.00032081
Bacteria	__Firmicutes	__Clostridia	__Clostridiales	__Hungateiclostridiaceae	__Hungateiclostridium	__Hungateiclostridium thermocellum	0.0055409	0.0595102	0.00339324	0.0413674	0.0202823
Bacteria	__Firmicutes	__Clostridia	__Clostridiales	__Hungateiclostridiaceae	__Mageeibacillus	__Mageeibacillus indolicus	0	0	0	0.000283096	0
Bacteria	__Firmicutes	__Clostridia	__Clostridiales	__Hungateiclostridiaceae	__Ruminiclostridium	__Ruminiclostridium cellobioparum	0	0.00106128	9.42566e-05	0	0
Bacteria	__Firmicutes	__Clostridia	__Clostridiales	__Hungateiclostridiaceae	__Ruminiclostridium	__Ruminiclostridium cellulolyticum	0	0	0.00213648	0.000212322	0.00110501
Bacteria	__Firmicutes	__Clostridia	__Clostridiales	__Hungateiclostridiaceae	__Ruminiclostridium	__Ruminiclostridium papyrosolvens	0	0	0	7.07739e-05	0
Bacteria	__Firmicutes	__Clostridia	__Clostridiales	__Hungateiclostridiaceae	__Ruminiclostridium	__Ruminiclostridium sufflavum	0	0	9.42566e-05	0	0
Bacteria	__Firmicutes	__Clostridia	__Clostridiales	__Hungateiclostridiaceae	__Saccharofermentans	__Saccharofermentans acetigenes	0	0	0	0	0
Bacteria	__Firmicutes	__Clostridia	__Clostridiales	__Lachnospiraceae	__Acetatifactor	__Acetatifactor muris	0.0249529	0.0170984	0.00273344	0.0546375	0.0648749
Bacteria	__Firmicutes	__Clostridia	__Clostridiales	__Lachnospiraceae	__Anaerocolumna	__Anaerocolumna aminovalerica	0	0	0	3.5387e-05	3.56455e-05
Bacteria	__Firmicutes	__Clostridia	__Clostridiales	__Lachnospiraceae	__Anaerostipes	__Anaerostipes hadrus	7.53864e-05	0.00047168	0	0.000141548	0.000142582
Bacteria	__Firmicutes	__Clostridia	__Clostridiales	__Lachnospiraceae	__Anaerotaenia	__Anaerotaenia torta	0.000263852	0.000196533	0.000471283	0.00046003	0.00114066
Bacteria	__Firmicutes	__Clostridia	__Clostridiales	__Lachnospiraceae	__Anaerotignum	__Anaerotignum lactatifermentans	0.0011308	0.000786133	0.00326756	0.00445876	0.00552506
Bacteria	__Firmicutes	__Clostridia	__Clostridiales	__Lachnospiraceae	__Blautia	__Blautia caecimuris	0	0	0	0.000106161	0.000106937
Bacteria	__Firmicutes	__Clostridia	__Clostridiales	__Lachnospiraceae	__Blautia	__Blautia luti	0	0	0	0	0.000106937
Bacteria	__Firmicutes	__Clostridia	__Clostridiales	__Lachnospiraceae	__Blautia	__[Ruminococcus] gnavus	0.00011308	0.000943359	0.000816891	0.00279557	0.00331504
Bacteria	__Firmicutes	__Clostridia	__Clostridiales	__Lachnospiraceae	__Caecibacterium	__Caecibacterium sporoformans	0	3.93066e-05	9.42566e-05	0	3.56455e-05
Bacteria	__Firmicutes	__Clostridia	__Clostridiales	__Lachnospiraceae	__Eisenbergiella	__Eisenbergiella massiliensis	0.000753864	0.000746826	0	0.00438798	0.000249519
Bacteria	__Firmicutes	__Clostridia	__Clostridiales	__Lachnospiraceae	__Faecalicatena	__Faecalicatena contorta	7.53864e-05	0	0	0	3.56455e-05
Bacteria	__Firmicutes	__Clostridia	__Clostridiales	__Lachnospiraceae	__Faecalicatena	__Faecalicatena orotica	0	3.93066e-05	9.42566e-05	0.000141548	0.000605974
Bacteria	__Firmicutes	__Clostridia	__Clostridiales	__Lachnospiraceae	__Faecalimonas	__Faecalimonas umbilicata	0	0.00011792	0	3.5387e-05	0.000142582
Bacteria	__Firmicutes	__Clostridia	__Clostridiales	__Lachnospiraceae	__Fusicatenibacter	__Fusicatenibacter saccharivorans	0	0	0.00028277	0	0.000285164
Bacteria	__Firmicutes	__Clostridia	__Clostridiales	__Lachnospiraceae	__Herbinix	__Herbinix luporum	0	0.00011792	0	0	0
Bacteria	__Firmicutes	__Clostridia	__Clostridiales	__Lachnospiraceae	__Kineothrix	__Kineothrix alysoides	0.0110441	0.00035376	0.024978	0.015818	0.00598845
Bacteria	__Firmicutes	__Clostridia	__Clostridiales	__Lachnospiraceae	__Lachnoclostridium	__Lachnoclostridium pacaense	0.000150773	0.000275146	0.00138243	0.000495417	0.000356455
Bacteria	__Firmicutes	__Clostridia	__Clostridiales	__Lachnospiraceae	__Lachnoclostridium	__[Clostridium] aerotolerans	0.000226159	0	0	0	0
Bacteria	__Firmicutes	__Clostridia	__Clostridiales	__Lachnospiraceae	__Lachnoclostridium	__[Clostridium] asparagiforme	0.000452318	0.00141504	0.00311047	0.00233554	0.0103016
Bacteria	__Firmicutes	__Clostridia	__Clostridiales	__Lachnospiraceae	__Lachnoclostridium	__[Clostridium] clostridioforme	0	0	0	0	0
Bacteria	__Firmicutes	__Clostridia	__Clostridiales	__Lachnospiraceae	__Lachnoclostridium	__[Clostridium] indolis	0.00180927	0.00125781	0.00150811	0.00106161	0.00442005
Bacteria	__Firmicutes	__Clostridia	__Clostridiales	__Lachnospiraceae	__Lachnoclostridium	__[Clostridium] polysaccharolyticum	0	7.86133e-05	0	0	0.000178228
Bacteria	__Firmicutes	__Clostridia	__Clostridiales	__Lachnospiraceae	__Lachnoclostridium	__[Clostridium] populeti	0	3.93066e-05	0	3.5387e-05	3.56455e-05
Bacteria	__Firmicutes	__Clostridia	__Clostridiales	__Lachnospiraceae	__Lachnoclostridium	__[Clostridium] saccharolyticum	0	0	0	0.000106161	0
Bacteria	__Firmicutes	__Clostridia	__Clostridiales	__Lachnospiraceae	__Lachnoclostridium	__[Clostridium] scindens	0.000301545	0.000864746	0.00223074	0.00382179	0.00409924
Bacteria	__Firmicutes	__Clostridia	__Clostridiales	__Lachnospiraceae	__Lachnoclostridium	__[Clostridium] symbiosum	0	0	0	0	0
Bacteria	__Firmicutes	__Clostridia	__Clostridiales	__Lachnospiraceae	__Murimonas	__Murimonas intestini	0	0.00035376	0.00329898	0.0019109	0.0155058
Bacteria	__Firmicutes	__Clostridia	__Clostridiales	__Lachnospiraceae	__Pseudobutyrivibrio	__Pseudobutyrivibrio ruminis	0.000301545	7.86133e-05	0.000157094	3.5387e-05	7.12911e-05
Bacteria	__Firmicutes	__Clostridia	__Clostridiales	__Lachnospiraceae	__Roseburia	__Roseburia faecis	3.76932e-05	0.00110059	0.00201081	0.00339715	0.00163969
Bacteria	__Firmicutes	__Clostridia	__Clostridiales	__Lachnospiraceae	__Roseburia	__Roseburia intestinalis	7.53864e-05	0.00723242	0.00084831	0.00155703	0.00213873
Bacteria	__Firmicutes	__Clostridia	__Clostridiales	__Oscillospiraceae	__Oscillibacter	__Oscillibacter ruminantium	0.00214851	0.00208325	0.0346236	0.0268233	0.0261638
Bacteria	__Firmicutes	__Clostridia	__Clostridiales	__Oscillospiraceae	__Oscillibacter	__Oscillibacter valericigenes	0.00237467	0.00110059	0.00229358	0.0013447	0.00181792
Bacteria	__Firmicutes	__Clostridia	__Clostridiales	__Peptococcaceae	__Desulfitobacterium	__Desulfitobacterium metallireducens	0.0022239	0.000707519	0.000754053	0.00138009	0.00135453
Bacteria	__Firmicutes	__Clostridia	__Clostridiales	__Peptococcaceae	__Desulfofarcimen	__Desulfofarcimen acetoxidans	0	0.000275146	0	0	0
Bacteria	__Firmicutes	__Clostridia	__Clostridiales	__Peptococcaceae	__Desulfosporosinus	__Desulfosporosinus fructosivorans	3.76932e-05	0	0.00028277	0.000141548	7.12911e-05
Bacteria	__Firmicutes	__Clostridia	__Clostridiales	__Peptococcaceae	__Peptococcus	__Peptococcus simiae	0	0.000314453	0.00342466	0.00332637	0.0032081
Bacteria	__Firmicutes	__Clostridia	__Clostridiales	__Peptostreptococcaceae	__Romboutsia	__Romboutsia timonensis	0.000226159	0.000314453	0.00028277	0.00127393	0.0011763
Bacteria	__Firmicutes	__Clostridia	__Clostridiales	__Ruminococcaceae	__	__[Clostridium] leptum	0	0	0	0	0
Bacteria	__Firmicutes	__Clostridia	__Clostridiales	__Ruminococcaceae	__	__[Clostridium] viride	0.00120618	0.000510986	0.00125676	0.00644043	0.0024239
Bacteria	__Firmicutes	__Clostridia	__Clostridiales	__Ruminococcaceae	__Acutalibacter	__Acutalibacter muris	0	0	3.14189e-05	0	0
Bacteria	__Firmicutes	__Clostridia	__Clostridiales	__Ruminococcaceae	__Anaerotruncus	__Anaerotruncus colihominis	3.76932e-05	0	0.000157094	0.000141548	0.000142582
Bacteria	__Firmicutes	__Clostridia	__Clostridiales	__Ruminococcaceae	__Anaerotruncus	__Anaerotruncus rubiinfantis	3.76932e-05	0	0.000125676	3.5387e-05	0.000142582
Bacteria	__Firmicutes	__Clostridia	__Clostridiales	__Ruminococcaceae	__Ethanoligenens	__Ethanoligenens harbinense	0.00158311	0.000157227	0.0078233	0.0184366	3.56455e-05
Bacteria	__Firmicutes	__Clostridia	__Clostridiales	__Ruminococcaceae	__Flavonifractor	__Flavonifractor plautii	0	0	0	0	0
Bacteria	__Firmicutes	__Clostridia	__Clostridiales	__Ruminococcaceae	__Harryflintia	__Harryflintia acetispora	7.53864e-05	3.93066e-05	0.000754053	0.000495417	0.000534683
Bacteria	__Firmicutes	__Clostridia	__Clostridiales	__Ruminococcaceae	__Neglecta	__Neglecta timonensis	0	0	0	0	0
Bacteria	__Firmicutes	__Clostridia	__Clostridiales	__Ruminococcaceae	__Paludicola	__Paludicola psychrotolerans	7.53864e-05	0.00011792	0.00179088	0.00169857	0.000784202
Bacteria	__Firmicutes	__Clostridia	__Clostridiales	__Ruminococcaceae	__Papillibacter	__Papillibacter cinnamivorans	0	0	3.14189e-05	7.07739e-05	3.56455e-05
Bacteria	__Firmicutes	__Clostridia	__Clostridiales	__Ruminococcaceae	__Phocea	__Phocea massiliensis	0.00320392	0.00361621	0.00889154	0.00601578	0.0162544
Bacteria	__Firmicutes	__Clostridia	__Clostridiales	__Ruminococcaceae	__Pseudoflavonifractor	__Pseudoflavonifractor capillosus	0.00011308	0	0.000345608	0.000247709	0.000142582
Bacteria	__Firmicutes	__Clostridia	__Clostridiales	__Ruminococcaceae	__Pseudoflavonifractor	__Pseudoflavonifractor phocaeensis	0.00188466	0.00275146	0.00961418	0.00874058	0.00591716
Bacteria	__Firmicutes	__Clostridia	__Clostridiales	__Ruminococcaceae	__Ruminococcus	__Ruminococcus faecis	0	0	0.000219932	0.000778513	0.00153276
Bacteria	__Firmicutes	__Clostridia	__Clostridiales	__Ruminococcaceae	__Ruminococcus	__Ruminococcus flavefaciens	0.00011308	0	0	0	0
Bacteria	__Firmicutes	__Clostridia	__Clostridiales	__Ruminococcaceae	__Sporobacter	__Sporobacter termitidis	0	0	3.14189e-05	7.07739e-05	0
Bacteria	__Firmicutes	__Clostridia	__Clostridiales	__Vallitaleaceae	__Vallitalea	__Vallitalea pronyensis	0.000263852	0.000432373	0	0.000920061	0.000392101
Bacteria	__Firmicutes	__Erysipelotrichia	__Erysipelotrichales	__Erysipelotrichaceae	__Absiella	__Absiella dolichum	0	0	0	0	0
Bacteria	__Firmicutes	__Erysipelotrichia	__Erysipelotrichales	__Erysipelotrichaceae	__Erysipelatoclostridium	__[Clostridium] cocleatum	0	3.93066e-05	0.000125676	0.000212322	0.000106937
Bacteria	__Firmicutes	__Erysipelotrichia	__Erysipelotrichales	__Erysipelotrichaceae	__Erysipelothrix	__Erysipelothrix inopinata	0	0	0	0.000106161	0
Bacteria	__Firmicutes	__Erysipelotrichia	__Erysipelotrichales	__Erysipelotrichaceae	__Erysipelothrix	__Erysipelothrix larvae	0	0	0	0.000106161	0.000249519
Bacteria	__Firmicutes	__Erysipelotrichia	__Erysipelotrichales	__Erysipelotrichaceae	__Faecalibaculum	__Faecalibaculum rodentium	0.000791557	0.00538501	0.0131331	0.0376517	0.0379269
Bacteria	__Firmicutes	__Erysipelotrichia	__Erysipelotrichales	__Erysipelotrichaceae	__Longibaculum	__Longibaculum muris	7.53864e-05	3.93066e-05	0	0	0
Bacteria	__Firmicutes	__Erysipelotrichia	__Erysipelotrichales	__Erysipelotrichaceae	__Turicibacter	__Turicibacter sanguinis	0	0	0	0	0
Bacteria	__Firmicutes	__Tissierellia	__Tissierellales	__Tissierellaceae	__Tissierella	__Tissierella creatinophila	0	0	0.0016652	0	0
Bacteria	__Proteobacteria	__Alphaproteobacteria	__Rhodospirillales	__Rhodospirillaceae	__Rhodospirillum	__Rhodospirillum rubrum	0	0	0.000596959	0.00764358	0.00245954
Bacteria	__Proteobacteria	__Betaproteobacteria	__Burkholderiales	__Alcaligenaceae	__Paenalcaligenes	__Paenalcaligenes hermetiae	0	0	0.000125676	0	0
Bacteria	__Proteobacteria	__Betaproteobacteria	__Burkholderiales	__Alcaligenaceae	__Paenalcaligenes	__Paenalcaligenes hominis	0	0	0.299453	3.5387e-05	0.00106937
Bacteria	__Proteobacteria	__Betaproteobacteria	__Burkholderiales	__Sutterellaceae	__Parasutterella	__Parasutterella excrementihominis	0.00143234	0.000393066	0	0	0
Bacteria	__Proteobacteria	__Deltaproteobacteria	__Desulfovibrionales	__Desulfovibrionaceae	__Desulfovibrio	__Desulfovibrio desulfuricans	0.00335469	0.00361621	0.0329584	0.0220107	0.00983817
Bacteria	__Proteobacteria	__Deltaproteobacteria	__Desulfovibrionales	__Desulfovibrionaceae	__Desulfovibrio	__Desulfovibrio intestinalis	0.00011308	0	0	0	0
Bacteria	__Proteobacteria	__Deltaproteobacteria	__Desulfovibrionales	__Desulfovibrionaceae	__Desulfovibrio	__Desulfovibrio simplex	0	0	0.0245067	0.00339715	0.0102303
Bacteria	__Proteobacteria	__Deltaproteobacteria	__Desulfovibrionales	__Desulfovibrionaceae	__Lawsonia	__Lawsonia intracellularis	7.53864e-05	0.00011792	0	0	0
Bacteria	__Proteobacteria	__Deltaproteobacteria	__Desulfovibrionales	__Desulfovibrionaceae	__Mailhella	__Mailhella massiliensis	0.228496	0.359734	0	0.000955448	3.56455e-05
Bacteria	__Proteobacteria	__Epsilonproteobacteria	__Campylobacterales	__Helicobacteraceae	__Helicobacter	__Helicobacter japonicus	0	0	0.00725776	0.0136594	0.0106937
Bacteria	__Proteobacteria	__Gammaproteobacteria	__Enterobacterales	__Enterobacteriaceae	__Escherichia	__Escherichia fergusonii	3.76932e-05	0.000196533	0.000157094	0.00130932	0.000605974
Bacteria	__Proteobacteria	__Gammaproteobacteria	__Enterobacterales	__Morganellaceae	__Proteus	__Proteus mirabilis	7.53864e-05	3.93066e-05	0	0	0
Bacteria	__Proteobacteria	__Gammaproteobacteria	__Pseudomonadales	__Moraxellaceae	__Psychrobacter	__Psychrobacter pasteurii	0	0	0.0511813	3.5387e-05	0.000499038
Bacteria	__Tenericutes	__Mollicutes	__Anaeroplasmatales	__Anaeroplasmataceae	__Anaeroplasma	__Anaeroplasma abactoclasticum	0	0	0.00238783	0.0142609	0.00263777
Bacteria	__Verrucomicrobia	__Verrucomicrobiae	__Verrucomicrobiales	__Akkermansiaceae	__Akkermansia	__Akkermansia muciniphila	0.00463626	0	0.00307905	0	0.000534683
__	__	__	__	__	__	Other	0.0339616	0.0932746	0.0104311	0.0174458	0.0387823
